# Supplementary material for: Analysis of Pollen Allergens in Lily by Transcriptome and Proteome Data
Source: Int J Mol Sci. 2019 Nov 24;20(23):5892. doi: 10.3390/ijms20235892 (PMC6929097; doi:10.3390/ijms20235892)
Supplement: Supplementary file 1 [file ijms-20-05892-s001.zip]

Archive with 4 entries (3 files):
- Supplementary materials/CWS_Editorial_Certificate.pdf
- Supplementary materials/Supplementary Figures.pptx
- Supplementary materials/Table S1.xlsx
- Supplementary materials/
