# Supplementary material for: Analysis of Pollen Allergens in Lily by Transcriptome and Proteome Data
Source: Int J Mol Sci. 2019 Nov 24;20(23):5892. doi: 10.3390/ijms20235892 (PMC6929097; doi:10.3390/ijms20235892)
Supplement: Supplementary file 1 [file ijms-20-05892-s001.zip › Supplementary materials/Table S1.xlsx]

## Sheet: Sheet2
Gene_ID	Forward primer (5’–3’)	Reverse primer (3’–5’)
c32754_g1	CTAGTCGACAGCCCGGTGAA	CCAGTTACAAGAGAGCCCTCACA
c30725_g1	CGGAGACGATGCCAGAGAGT	TTATGGCCCCTCACACCAAT
c31533_g1	AACAAACACCTGAAGACCAATGC	GACGGTGATGGCTACATCGA
c32116_g1	GGCACCCACCGGCTTATAT	TCCTCTCCACGACCATGTTG
c26567_g2	GTGAGCCGGGAGCTGTTATC	GGATGCAAACCCATGTCAAAG
c33830_g1	GTCGAGGACTGCCGGAGAA	CAATATCCACACCCCCTTGAGA
c30028_g2	GGGCATCCATTGACCTTCTG	TTCCTGCCTCCATCCTGTACA
c31159_g1	CCGAATGCAAGCCCAAAGTA	AGCAAGCTATAACGTCCTCAATCA
c23463_g1	GGCAGCGGAGTTTGATGAGT	TTGCGAGGTAACCGAGAAAGA
c39325_g1	CCAGCTCTAGCAGCGACTCA	TCCCTCTGTTGCCCTGGTAT
c18005_g1	CCCCGAATTTTTGTTTCCAA	AGAATTCCCCGTGCTTGAGA
c31975_g2	TGCTTACAACATGAGGCTGTGA	GCTGCAAGACCAGCCCTAGAT
LoPro	ATGTCGTGGCAGACTTACGTCG	CTACAGGCCCTGATCGACAAGG
LoPol	ATGGCCGACGTGGCACCGGAG	TTAGAAGACCTTGGCAACATCC
